# Supplementary material for: Effect of Bone Mineral Density on Rotator Cuff Tear: An Osteoporotic Rabbit Model
Source: PLoS One. 2015 Oct 14;10(10):e0139384. doi: 10.1371/journal.pone.0139384 (PMC4605490; doi:10.1371/journal.pone.0139384)
Supplement: S1 File — (XLSX) [file pone.0139384.s001.xlsx]

## Sheet: Data
		cross section width (mm)			cross section thickness (mm)			cross sectional area (mm2)			humerus BMD (g/cm2)			Failure load (N)			Failure stress (Mpa)
		Control	Saline	PTH	Control	Saline	PTH	Control	Saline	PTH	Control	Saline	PTH	Control	Saline	PTH	Control	Saline	PTH
	1	3.4	3.5	3.6	1.5	1.5	1.6	4	4.12	4.52	0.351	0.318	0.457	114.21	96.87	234.75	28.5525	23.5121	51.9358
	2	3.5	3.5	3.5	1.6	1.6	1.5	4.4	4.4	4.12	0.379	0.304	0.377	117.32	117.5	113.99	26.6636	26.7045	27.6675
	3	3.6	3.6	3.6	1.6	1.6	1.7	4.52	4.52	4.8	0.361	0.357	0.376	152.11	156.29	163.01	33.6527	34.5774	33.9604
	4	3.5	3.6	3.6	1.7	1.7	1.6	4.67	4.8	4.52	0.374	0.37	0.401	182.37	170.84	172.83	39.0514	35.5917	38.2367
	5	3.7	3.6	3.5	1.6	1.5	1.5	4.65	4.24	4.12	0.432	0.31	0.367	203.33	98.04	114.39	43.7269	23.1226	27.7646
	6	3.6	3.6	3.6	1.6	1.6	1.6	4.52	4.52	4.52	0.401	0.352	0.412	154.11	90.61	143.47	34.0951	20.0465	31.7412
	7	3.6	3.6	3.5	1.6	1.5	1.5	4.52	4.24	4.12	0.404	0.376	0.392	119.97	150.22	145.48	26.542	35.4292	35.3107
	8	3.7	3.5	3.6	1.6	1.5	1.5	4.65	4.12	4.24	0.428	0.333	0.352	141.16	58.32	98	30.357	14.1553	23.1132
	9	3.5	3.6	3.5	1.5	1.5	1.6	4.12	4.24	4.4	0.42	0.321	0.346	153.77	59.94	93.7	37.3228	14.1368	21.2955
	10	3.5		3.6	1.4		1.4	3.85		3.96	0.408		0.395	122.65		158.76	31.8571		40.0909
	11	3.4		3.7	1.6		1.5	4.27		4.36	0.376		0.368	102.22		108.73	23.9391		24.9381
Average		3.54545	3.56667	3.57273	1.57273	1.55556	1.54545	4.37909	4.35556	4.33455	0.394	0.337889	0.385727	142.111	110.959	140.646	32.3418	25.2529	32.3686
St.Dev		0.103573	0.05	0.064667	0.0786245	0.0726483	0.08202	0.281796	0.224895	0.247401	0.0274007	0.0266432	0.031113	30.9881	40.8934	41.4634	5.99382	8.52131	8.91805
